# Supplementary material for: The Clinical Application of Immunohistochemical Expression of Notch4 Protein in Patients with Colon Adenocarcinoma
Source: Int J Mol Sci. 2023 Apr 19;24(8):7502. doi: 10.3390/ijms24087502 (PMC10138794; doi:10.3390/ijms24087502)
Supplement: Supplementary file 1 [file ijms-24-07502-s001.zip]

Archive with 1 entries (1 files):
- ijms-2283128-SI.pdf
